# Supplementary material for: The Amplified DNA Logic Gates Based on Aptamer–Receptor Recognition for Cell Detection and Bioimaging
Source: Biosensors (Basel). 2023 Nov 6;13(11):968. doi: 10.3390/bios13110968 (PMC10669702; doi:10.3390/bios13110968)
Supplement: Supplementary file 1 [file biosensors-13-00968-s001.zip]

Archive with 1 entries (1 files):
- biosensors-2599054-supplementary.pdf
